# Supplementary material for: Effects of Anticoccidial Vaccination and Taraxacum officinale Extract on the Growth Performance, Biochemical Parameters, Immunity, and Intestinal Morphology of Eimeria-Challenged Chickens
Source: Life (Basel). 2023 Sep 17;13(9):1927. doi: 10.3390/life13091927 (PMC10532845; doi:10.3390/life13091927)
Supplement: Supplementary file 1 [file life-13-01927-s001.zip]

Archive with 1 entries (1 files):
- life-2574088-supplementary.pdf
